# Supplementary material for: Intramolecular Charge Transfer of 1-Aminoanthraquinone and Ultrafast Solvation Dynamics of Dimethylsulfoxide
Source: Int J Mol Sci. 2021 Nov 3;22(21):11926. doi: 10.3390/ijms222111926 (PMC8584543; doi:10.3390/ijms222111926)
Supplement: Supplementary file 1 [file ijms-22-11926-s001.zip]

Archive with 1 entries (1 files):
- ijms-1406073-supplementary.pdf
